# Supplementary material for: Dominant RP in the Middle While Recessive in Both the N- and C-Terminals Due to RP1 Truncations: Confirmation, Refinement, and Questions
Source: Front Cell Dev Biol. 2021 Feb 19;9:634478. doi: 10.3389/fcell.2021.634478 (PMC7935555; doi:10.3389/fcell.2021.634478)
Supplement: Supplementary Table 1 — Clinical information of probands with RP1 variants in our cohort. [file Table_1.xlsx]

## Sheet: Sheet1
Table S1. Clinical information of probands with RP1 variants in our cohort
Family	Nucleotide Change	Effect	Inheritance	Gender	Age at	Diagnosis	Note
ID	(NM_006269.1)		pattern		Exam
20455	c.[1987A>T];[=]	p.[Lys663*];[=]	AD	F	57	RP	New
7948	c.[2029C>T];[=]	p.[Arg677*];[=]	AD	F	35	RP	New
18926	c.[2029C>T];[=]	p.[Arg677*];[=]	AD	F	53	RP	New
9053	c.[2062G>T];[=]	p.[Gly688*];[=]	AD	F	45	RP	New
4293	c.[2117del];[=]	p.[Gly706Valfs*7];[=]	AD	M	60	RP	Xu et al, 2014
12426	c.[2399_2400del];[=]	p.[Lys800Serfs*6];[=]	AD	M	54	RP	New
18611	c.[2700dup];[=]	p.[Pro901Thrfs*2];[=]	AD	F	49	RP	New
12349	c.[256C>A];[6341_6343del]	p.[Pro86Thr];[Ser2114del]	AR	M	34	RP	New
14948	c.[257dup];[4804C>T]	p.[Arg87Serfs*48];[Gln1602*]	AR	M	30	RP	Wang et al, 2019
6170	c.[426dup,830C>T];[607G>C]	p.[Ala143Serfs*86,Ser277Phe];[Gly203Arg]	AR	F	15	RP	Xu et al, 2014
13159	c.[2116G>C];[4306delT]	p.[Gly706Arg];[Ser1436Profs*16]	AR	M	24	RP	Wang et al, 2019
6609	c.[4690delG];[4690delG]	p.[Val1564*];[Val1564*]	AR	M	37	RP	New
21210	c.[4690delG];[4690delG]	p.[Val1564*];[Val1564*]	AR	M	10	RP	New
21311	c.[4690delG];[4690delG]	p.[Val1564*];[Val1564*]	AR	F	9	RP	New
8089	c.[5017delT];[5017delT]	p.[Tyr1673Metfs*37];[Tyr1673Metfs*37]	AR	M	23	RP	New
13685	c.[5797C>T];[5797C>T]	p.[Arg1933*];[Arg1933*]	AR	F	53	MD	Wang et al, 2019
AD: autosomal dominant, AR: autosomal recessive, RP: retinitis pigmentosa, MD: macular degeneration, F: female, M: male.
