# Supplementary material for: Dominant RP in the Middle While Recessive in Both the N- and C-Terminals Due to RP1 Truncations: Confirmation, Refinement, and Questions
Source: Front Cell Dev Biol. 2021 Feb 19;9:634478. doi: 10.3389/fcell.2021.634478 (PMC7935555; doi:10.3389/fcell.2021.634478)
Supplement: Supplementary Table 2 — Biallelic variants in RP1 not associated with RP. [file Table_2.XLSX]

## Sheet: Sheet1
Table S2. Biallelic variants in RP1 not associated with RP
		Allele 1									Allele 2
Case	Exon	Nucleotide Change	Effect	SIFT	Polyphen-2	PROVEN	REVEL	CADD	Allele in	Exon	Nucleotide Change	Effect	SIFT	Polyphen-2	PROVEN	REVEL	CADD	Allele in
		(NM_006269.1)							gnomAD		(NM_006269.1)							gnomAD
1	2	c.256C>A	p.Pro86Thr	D (0.002)	D (1)	D (-7.38)	0.75	24.7	22/282760	2	c.256C>A	p.Pro86Thr	D (0.002)	D (1)	D (-7.38)	0.75	24.7	22/282760
2	4	c.2905A>G	p.Met969Val	T (0.663)	B (0)	N (-0.06)	0.021	0.283	26/281682	4	c.2905A>G	p.Met969Val	T (0.663)	B (0)	N (-0.06)	0.021	0.283	26/281682
3	4	c.2167G>A	p.Gly723Arg	D (0.001)	B (0.024)	N (-1.94)	0.028	12.15	/	4	c.2905A>G	p.Met969Val	T (0.663)	B (0)	N (-0.06)	0.021	0.283	26/281682
4	4	c.5090A>G	p.Gln1697Arg	T (0.161)	B (0.312)	N (-1.23)	0.07	13.33	1/251380	4	c.5221A>C	p.Ile1741Leu	D (0)	D (0.991)	N (-0.83)	0.253	26.9	1/251316
5	4	c.5335A>T	p.Asn1779Tyr	D (0)	P (0.564)	D (-3.34)	0.075	22.8	49/282678	4	c.6448A>C	p.Ser2150Arg	D (0.015)	B (0.002)	N (-0.28)	0.036	8.939	1/249484
RP: retinitis pigmentosa, D: damaging, T: tolerated, P: possibly damaging, B: benign, N: neutral.
