# Supplementary material for: Dominant RP in the Middle While Recessive in Both the N- and C-Terminals Due to RP1 Truncations: Confirmation, Refinement, and Questions
Source: Front Cell Dev Biol. 2021 Feb 19;9:634478. doi: 10.3389/fcell.2021.634478 (PMC7935555; doi:10.3389/fcell.2021.634478)
Supplement: Supplementary Table 3 — Single heterozygous truncation variants in RP1 that were not associated with RP in our cohort. [file Table_3.xlsx]

## Sheet: Sheet1
Table S3. Single heterozygous truncation variants in RP1 that were not associated with RP in our cohort
Exon	Nucleotide Change	Effect	Family	Diagnosis		Allele in	HGMD	Reference
	(NM_006269.1)		count	RP	Others	gnomAD
2	c.257dup	p.Arg87Serfs*48	7	3	4	/	DM	Huang et al., 2015/ Wang et al., 2019
2	c.410C>A	p.Ser137*	1	0	1	/	/	/
3	c.787+1G>A	/	1	0	1	/	DM	Kabir F, et al, 2016/ Li L, et al, 2017
4	c.1025_1026del	p.Lys342Argfs*13	1	0	1	/	/	/
4	c.1186C>T	p.Arg396*	1	0	1	12/282668	DM	Bocquet B, et al, 2013/ Oishi M, et al, 2014/ Silva RS, et al, 2020
4	c.1826C>G	p.Ser609*	1	1 (EYS)	0	/	/	/
4	c.2391_2392del	p.Asp799*	1	0	1	/	DM	El Shamieh et al., 2015
4	c.4690del	p.Val1564*	2	1 (xlRP)	1	/	DM	Wang et al., 2019
4	c.4804C>T	p.Gln1602*	3	0	3	3/251080	DM	Corton M, et al, 2013/ Avila-Fernandez A, et al, 2012/ Ezquerra-Inchausti M, et al, 2018
4	c.5017del	p.Tyr1673Metfs*37	5	1	4	/	/	/
4	c.5797C>T	p.Arg1933*	20	1	19	49/281934	DM?	Verbakel SK, et al, 2019/ Nikopoulos K, et al, 2019/ Li SJ, et al, 2018/ Baum L, et al, 2001/ Zhang XL, et al, 2002/ Kawamura M, et al, 2003/ Wang et al., 2019
4	c.6181delA	p.Ile2061Serfs*12	1	0	1	8/282624	DM	Li SJ, et al, 2018/ Dan HD, et al, 2020/ Kurata K, et al, 2018
Total			44	7	37
RP: retinitis pigmentosa, DM: disease-causing mutations
