# Supplementary material for: Dominant RP in the Middle While Recessive in Both the N- and C-Terminals Due to RP1 Truncations: Confirmation, Refinement, and Questions
Source: Front Cell Dev Biol. 2021 Feb 19;9:634478. doi: 10.3389/fcell.2021.634478 (PMC7935555; doi:10.3389/fcell.2021.634478)
Supplement: Supplementary Table 4 — Truncation RP1 variants in published literature. [file Table_4.XLSX]

## Sheet: Sheet1
Table S4. Truncation RP1 varians in published literature
Variant	Exon	Nucleotide Change	Effect	Change	Status	Allele in	Diagnosis	Reference
No.		(NM_006269.1)				gnomAD
1	2	c.5_6del	p.Ser2Argfs*16	Frameshift	ComHet	/	RP	Chen LJ, et al, 2010
2	2	c.71dup	p.Arg25Serfs*37	Frameshift	Hom	/	RP	Verbakel SK, et al, 2019
3	2	c.93_105delinsAAA	p.His31Glnfs*47	Frameshift	Hom	/	RP	Martin-Merida I, et al, 2019
4	2	c.139dup	p.Gln47Profs*15	Frameshift	ComHet	/	RP	Huckfeldt RM, et al, 2020
5	2	c.143del	p.Phe48Serfs*33	Frameshift	ComHet	/	RP	Riera M, et al, 2019
6	2	c.149_168delinsAGACCCCCAATT	p.Gly50Glufs*9	Frameshift	ComHet	/	RP	Martin-Merida I, et al, 2019/ Avila-Fernandez A, et al, 2012
7	2	c.151dup	p.Val51Glyfs*11	Frameshift	ComHet	/	RP	Riera M, et al, 2019
8	2	c.312_315del	p.Leu105Valfs*10	Frameshift	ComHet	/	RP	Huckfeldt RM, et al, 2020
9	2	c.368_369dup	p.Pro124Alafs*20	Frameshift	Hom, ComHet	1/31316	RP, CRD	Avila-Fernandez A, et al, 2012/ Verbakel SK, et al, 2019/ Bravo-Gil N, et al, 2016/ Neveling K, et al, 2012
10	2	c.405_406dup	p.His136Argfs*8	Frameshift	Hom	/	RP	Perez-Carro R, et al, 2016
11	2	c.426dup	p.Ala143Serfs*86	Frameshift	Hom, ComHet	/	RP	Wang LK, et al, 2018/ Xu Y, et al, 2014
12	2	c.469del	p.Val157Trpfs*16	Frameshift	ComHet	/	RP	Silva RS, et al, 2020
13	2	c.551_552dup	p.Gln185Tyrfs*4	Frameshift	Hom	/	RP	Kabir F, et al, 2016
14	2	c.597C>A	p.Tyr199*	Nonsense	ComHet	/	RP	Eisenberger T, et al, 2013
15	3	c.650del	p.Gly217Glufs*47	Frameshift	Hom	/	RP	Oishi M, et al, 2014
16	3	c.662del	p.Ala221Glyfs*43	Frameshift	Hom	/	RP	Aldahmesh MA, et al, 2009
17	3	c.668del	p.Gly223Glufs*41	Frameshift	ComHet	8/282842	RP	Huckfeldt RM, et al, 2020
18	3	c.686del	p.Pro229Glnfs*35	Frameshift	Hom	/	RP	Collin RW, et al, 2011
19	3	c.688G>T	p.Gly230*	Nonsense	Hom	/	RP	Beryozkin A, et al, 2015
20	3	c.742C>T	p.Gln248*	Nonsense	ComHet	/	CRD	Ellingford JM, et al, 2016
21	intron 3	c.787+1G>A	/	Splicing	Hom	/	RP	Kabir F, et al, 2016/ Li L, et al, 2017
22	4	c.1001dup	p.Met335Aspfs*21	Frameshift	ComHet	/	CRD	Verbakel SK, et al, 2019
23	4	c.1012C>T	p.Arg338*	Nonsense	Hom	/	RP	Siemiatkowska AM, et al, 2012/ Eisenberger T, et al, 2013
24	4	c.1126C>T	p.Arg376*	Nonsense	Hom, ComHet	4/251268	RP	Li L, et al, 2017/ Al-Bdour M, et al, 2020/ Huckfeldt RM, et al, 2020
25	4	c.1186C>T	p.Arg396*	Nonsense	Hom, ComHet	12/282668	RP	Bocquet B, et al, 2013/ Oishi M, et al, 2014/ Silva RS, et al, 2020
26	4	c.1199_1200del	p.Gln400Argfs*18	Frameshift	ComHet	/	RP	Huckfeldt RM, et al, 2020
27	4	c.1205del	p.Gly402Alafs*7	Frameshift	Hom	/	CRD	Shamieh SE, et al, 2015
28	4	c.1234dup	p.Met412Asnfs*7	Frameshift	ComHet	1/251326	RP	Huckfeldt RM, et al, 2020/ Martin-Merida I, et al, 2019
29	4	c.1265dup	p.Ala423Cysfs*2	Frameshift	ComHet	2/251354	RP	Silva RS, et al, 2020
30	4	c.1329del	p.Lys443Asnfs*12	Frameshift	Hom	/	CRD	Shamieh SE, et al, 2015
31	4	c.1419_1420del	p.Glu474Glyfs*12	Frameshift	ComHet	/	CRD	Liu XX, et al, 2015
32	4	c.1455T>G	p.Tyr485*	Nonsense	Het	/	RP	Yoon CK, et al, 2015
33	4	c.1458_1461dup	p.Glu488*	Nonsense	Hom	2/251340	RP	Khaliq S, et al, 2005/ Nanda A, et al, 2019/ Riazuddin SA, et al, 2005
34	4	c.1462del	p.Glu488Lysfs*44	Frameshift	Hom	/	RP, CRD	Ellingford JM, et al, 2016/ Huckfeldt RM, et al, 2020
35	4	c.1468G>T	p.Glu490*	Nonsense	ComHet	7/251332	RP	Huckfeldt RM, et al, 2020
36	4	c.1498_1499del	p.Met500Valfs*7	Frameshift	Hom, ComHet	5/282620	RP	Verbakel SK, et al, 2019/ Kurata K, et al, 2018
37	4	c.1498_1499insGT	p.Met500Serfs*33	Frameshift	Het	/	RP	Payne A, et al, 2000
38	4	c.1598_1601del	p.Arg533Lysfs*12	Frameshift	ComHet, Het	1/250640	CRD	Huckfeldt RM, et al, 2020/ Ellingford JM, et al, 2016
39	4	c.1625C>G	p.Ser542*	Nonsense	Hom, ComHet	12/282190	RP, CRD	Martin-Merida I, et al, 2019/ Avila-Fernandez A, et al, 2012/ Ezquerra-Inchausti M, et al, 2018/ Silva RS, et al, 2020/ Corton M, et al, 2013/ Zhang Q, et al, 2016/ Bravo-Gil N, et al, 2017/ Shamieh SE, et al, 2015
40	4	c.1719_1723del	p.Ser574Cysfs*7	Frameshift	Hom	4/282620	CRD	Shamieh SE, et al, 2015
41	4	c.1837dup	p.Thr613Asnfs*6	Frameshift	ComHet	/	RP	Ezquerra-Inchausti M, et al, 2018
42	4	c.1981G>T	p.Glu661*	Nonsense	Het	/	RP	Martin-Merida I, et al, 2018/ Fernandez-San Jose P, et al, 2015/ Riera M, et al, 2019
43	4	c.2025dup	p.Ser676Ilefs*22	Frameshift	ComHet	5/281484	CRD	Shamieh SE, et al, 2015
44	4	c.2025del	p.Lys675Asnfs*7	Frameshift	Het	/	RP	Audo I, et al, 2012
45	4	c.2026del	p.Ser676Leufs*6	Frameshift	Het	/	RP	Van Cauwenbergh C, et al, 2017
46	4	c.2029C>T	p.Arg677*	Nonsense	Het	/	RP, CRD	Pierce EA, et al, 1999/ Sullivan LS, et al, 1999/ Guillonneau X, et al, 1999/ Bowne SJ, et al, 1999/ Jacobson SG, et al, 2000/ Payne A, et al, 2000/ Schwartz SB, et al, 2003/ Roberts L, et al, 2006/ Gamundi MJ, et al, 2006/ Sullivan LS, et al, 2013/ Cauwenbergh VC, et al, 2017/ Martin-Merida I, et al, 2018/ Xiaoli Z, et al, 2002/ Mukhopadhyay R, et al, 2011/ Wang LK, et al, 2018/ Nanda A, et al, …
47	4	c.2032C>T	p.Gln678*	Nonsense	Het	1/250604	CRD	Ellingford JM, et al, 2016
48	4	c.2035C>T	p.Gln679*	Nonsense	Het	/	RP	Sullivan LS, et al, 1999/ Nanda A, et al, 2019
49	4	c.2041dup	p.Ile681Asnfs*17	Frameshift	ComHet	4/250762	RP	Verbakel SK, et al, 2019
50	4	c.2042delinsAA	p.Ile681Lysfs*17	Frameshift	Hom	/	RP	Martin-Merida I, et al, 2019
51	4	c.2056C>T	p.Gln686*	Nonsense	Het	/	RP	Gamundi MJ, et al, 2006/ Martin-Merida I, et al, 2018
52	4	c.2065C>T	p.Gln689*	Nonsense	Het	/	RP	Audo I, et al, 2012
53	4	c.2080G>T	p.Gly694*	Nonsense	Het	/	RP	Martin-Merida I, et al, 2018
54	4	c.2098G>T	p.Glu700*	Nonsense	Het	/	RP	Bowne SJ, et al, 1999/ Payne A, et al, 2000
55	4	c.2107_2108dup	p.Asn703Lysfs*11	Frameshift	Het	/	RP	Carrigan M, et al, 2016
56	4	c.2115del	p.Gly706Valfs*7	Frameshift	Het	/	RP	Martin-Merida I, et al, 2018
57	4	c.2117del	p.Gly706Valfs*7	Frameshift	Het	/	RP	Xu Y, et al, 2014
58	4	c.2161del	p.Gly723Glufs*15	Frameshift	Het	/	RP	Weisschuh N, et al, 2016
59	4	c.2163dup	p.Leu722*	Nonsense	Het	/	RP	Nanda A, et al, 2019
60	4	c.2165_2166delAAinsG	p.Lys722Glufs*16	Frameshift	Het	/	RP	Gamundi MJ, et al, 2006/ Martin-Merida I, et al, 2018
61	4	c.2167G>T	p.Gly723*	Nonsense	Het	/	RP	Sohocki MM, et al, 2001/ Berson EL, et al, 2001/ Sullivan LS, et al, 2013
62	4	c.2169del	p.Ile725Tyrfs*13	Frameshift	Het	/	RP	Audo I, et al, 2012
63	4	c.2171_2186del	p.Gly724Glufs*9	Frameshift	Het	/	RP	Payne A, et al, 2000
64	4	c.2172_2185del	p.Ile725Argfs*6	Frameshift	Het	/	RP	Nanda A, et al, 2019/ Sullivan LS, et al, 2013
65	4	c.2172dup	p.Ile725Aspfs*4	Frameshift	Het	/	RP	Sohocki MM, et al, 2001/ Bowne SJ, et al, 1999
66	4	c.2180_2181delinsAA	p.Cys727*	Nonsense	Het	/	RP	Sullivan LS, et al, 2013
67	4	c.2181T>A	p.Cys727*	Nonsense	Het	/	RP	Sullivan LS, et al, 2013
68	4	c.2185del	p.Glu729Lysfs*9	Frameshift	Het	/	RP	Berson EL, et al, 2001
69	4	c.2194C>T	p.Gln732*	Nonsense	Het, ComHet with p.Asn494Lys	/	RP	Sullivan LS, et al, 2013/ Huang LL,et al, 2017
70	4	c.2199_2200del	p.Ser734*	Nonsense	Het	/	RP	Nanda A, et al, 2019
71	4	c.2200del	p.Ser734Valfs*4	Frameshift	Het	/	RP	Van Cauwenbergh C, et al, 2017
72	4	c.2206_2207insT	p.Thr736Ilefs*4	Frameshift	Het	/	RP	Payne A, et al, 2000
73	4	c.2232T>A	p.Cys744*	Nonsense	Het	/	RP	Bowne SJ, et al, 1999/ Payne A, et al, 2000/ Martin-Merida I, et al, 2018
74	4	c.2239del	p.Ser747Valfs*16	Frameshift	Het	/	RP	Jacobson SG, et al, 2000
75	4	c.2245_2248delinsTGAG	p.Leu749*	Nonsense	Het	/	RP	Van Cauwenbergh C, et al, 2017
76	4	c.2275A>T	p.Arg759*	Nonsense	Het	/	RP	Audo I, et al, 2012
77	4	c.2280_2284del	p.Leu762Tyrfs*17	Frameshift	Het	/	RP	Bowne SJ, et al, 1999/ Jacobson SG, et al, 2000/ Payne A, et al, 2000
78	4	c.2285_2289del	p.Leu762Tyrfs*17	Frameshift	Het	/	RP	Pierce EA, et al, 1999/ Sohocki MM, et al, 2001/ Sullivan LS, et al, 2013/ Carrigan M, et al, 2016/ Chen X, et al, 2018/ Nanda A, et al, 2019/ Verbakel SK, et al, 2019
79	4	c.2287_2290del	p.Asn763Leufs*11	Frameshift	Het	/	RP	Pierce EA, et al, 1999
80	4	c.2288del	p.Asn763Ilefs*12	Frameshift	Het	/	RP	Fernandez-San Jose P, et al, 2015/ Martin-Merida I, et al, 2018
81	4	c.2289_2299del	p.Asn763Lysfs*14	Frameshift	Het	/	RP	Martin-Merida I, et al, 2018
82	4	c.2296C>T	p.Gln766*	Nonsense	Het	/	RP	Yoon CK, et al, 2015/ Martin-Merida I, et al, 2019
83	4	c.2304del	p.Lys769Argfs*6	Frameshift	Het	/	RP	Sohocki MM, et al, 2001
84	4	c.2305_2317del	p.Lys769Phefs*2	Frameshift	Het	/	RP	Van Cauwenbergh C, et al, 2017
85	4	c.2308del	p.Val770Phefs*5	Frameshift	Het	/	RP	Bowne SJ, et al, 1999
86	4	c.2329dup	p.Arg777Lysfs*4	Frameshift	Het	/	RP	Weisschuh N, et al, 2016
87	4	c.2332A>T	p.Lys778*	Nonsense	Het	/	RP	Dietrich K, et al, 2002
88	4	c.2336_2337del	p.Ser779*	Nonsense	Het	/	RP	Kawamura M, et al, 2004
89	4	c.2342C>G	p.Ser781*	Nonsense	Het	/	RP	Pan XY, et al, 2014
90	4	c.2348dup	p.Asn783Lysfs*2	Frameshift	Het	/	RP	Carrigan M, et al, 2016
91	4	c.2377del	p.Arg793Glufs*55	Frameshift	ComHet, Hom	/	CRD, RP	Shamieh SE, et al, 2015/ Li SJ, et al, 2018
92	4	c.2391_2392del	p.Asp799*	Nonsense	Hom	/	CRD	Shamieh SE, et al, 2015
93	4	c.2431del	p.Ser812Valfs*36	Frameshift	Het	/	RP	Perez-Carro R, et al, 2016
94	4	c.2502T>A	p.Tyr834*	Nonsense	ComHet	/	RP	Li SJ, et al, 2018
95	4	c.2585C>G	p.Ser862*	Nonsense	Het	/	RP	Sullivan LS, et al, 2013
96	4	c.2590_2599del	p.Ile864Lysfs*11	Frameshift	Het	/	RP	Roberts L, et al, 2006
97	4	c.2596_2597del	p.Leu866Lysfs*7	Frameshift	Het	/	RP	Nanda A, et al, 2019
98	4	c.2597del	p.Leu866*	Nonsense	Het	/	RP	Van Cauwenbergh C, et al, 2017
99	4	c.2613dup	p.Arg872Thrfs*2	Frameshift	Het	/	RP	Nanda A, et al, 2019/ Payne A, et al, 2000/ Chen ZJ, et al, 2020
100	4	c.2678del	p.Asn893Ilefs*3	Frameshift	Het	/	RP	Huang H, et al, 2018
101	4	c.2732C>A	p.Ser911*	Nonsense	Het	/	RP	Roberts L, et al, 2006
102	4	c.2745_2749del	p.Tyr915*	Nonsense	Het	/	RP	Fernandez-San Jose P, et al, 2015/ Martin-Merida I, et al, 2018
103	4	c.2749C>T	p.Gln917*	Nonsense	Het	/	RP, CRD	Nanda A, et al, 2019/ Ellingford JM, et al, 2016
104	4	c.2816del	p.Arg939Lysfs*7	Frameshift	ComHet	/	RP	Martin-Merida I, et al, 2019
105	4	c.2826_2827insA	p.Ser943Lysfs*6	Frameshift	ComHet	/	RP	Zhao L, et al, 2015
106	4	c.2847del	p.Asn949Lysfs*16	Frameshift	Hom	/	RP	Singh HP, et al, 2009
107	4	c.2857del	p.Ser953Glnfs*12	Frameshift	Hom	/	RP	Li SJ, et al, 2018
108	4	c.3132_3133del	p.Lys1044Asnfs*16	Frameshift	ComHet	1/251142	RP	Verbakel SK, et al, 2019
109	4	c.3157del	p.Tyr1053Thrfs*4	Frameshift	Hom, ComHet, Het	2/251118	RP	Martin-Merida I, et al, 2019/ Huckfeldt RM, et al, 2020/ Eisenberger T, et al, 2013/ Jacobson SG, et al, 2000/ Van Cauwenbergh C, et al, 2017
110	4	c.3419del	p.Gly1140Glufs*3	Frameshift	Hom, ComHet	/	RP	Bocquet B, et al, 2013/ Riera M, et al, 2019
111	4	c.3428del	p.Asn1143Ilefs*25	Frameshift	Hom	/	RP	Al-Rashed M, et al, 2012/ Huckfeldt RM, et al, 2020
112	4	c.3544_3545insAGAAAAGCTG	p.Ala1182Glufs*20	Frameshift	Hom	/	RP	Albarry MA, et al, 2019
113	4	c.3677dup	p.Asn1226Lysfs*2	Frameshift	Hom	/	RP	Al-Rashed M, et al, 2012
114	4	c.3697del	p.Ser1233Profs*22	Frameshift	Hom	/	RP	Kabir F, et al, 2016
115	4	c.3843del	p.Pro1282Leufs*12	Frameshift	Hom	/	RP	Eisenberger T, et al, 2013/ Silva RS, et al, 2020
116	4	c.4052_4053ins328	p.Tyr1352Alafs*9	Frameshift	Hom, ComHet	/	RP, MD	Verbakel SK, et al, 2019
117	4	c.4089_4092del	p.Arg1364Valfs*8	Frameshift	Hom	/	CRD	Shamieh SE, et al, 2015
118	4	c.4090A>T	p.Arg1364*	Nonsense	Het	/	RP	Carrigan M, et al, 2016
119	4	c.4105C>T	p.Gln1369*	Nonsense	ComHet	1/250990	RP	Zhang Q, et al, 2016
120	4	c.4169delinsTG	p.His1390Leufs*6	Frameshift	Hom	/	RP	Li SJ, et al, 2018
121	4	c.4171del	p.Gln1391Lysfs*7	Frameshift	ComHet	/	RP	Huckfeldt RM, et al, 2020
122	4	c.4218_4221del	p.Glu1407Glnfs*10	Frameshift	Hom	/	RP	Nadeem R, et al, 2020
123	4	c.4242_4243dup	p.Ser1415Ilefs*4	Frameshift	ComHet	1/250528	RP	Verbakel SK, et al, 2019/ Eisenberger T, et al, 2013
124	4	c.4474G>T	p.Glu1492*	Nonsense	ComHet	/	RP	Eisenberger T, et al, 2013
125	4	c.4552A>T	p.Lys1518*	Nonsense	Hom	/	RP	Al-Rashed M, et al, 2012
126	4	c.4555del	p.Arg1519Glufs*2	Frameshift	Hom	1/249492	RP	Riazuddin SA, et al, 2005
127	4	c.4576G>T	p.Glu1526*	Nonsense	Hom	/	RP, IRD	Nanda A, et al, 2019/ Khan KN, et al, 2017
128	4	c.4582_4585del	p.Ile1528Valfs*10	Frameshift	Hom, ComHet	4/281542	RP	Martin-Merida I, et al, 2019/ Huckfeldt RM, et al, 2020/ Méndez-Vidal C, et al, 2014
129	4	c.4587_4590del	p.Ser1529Argfs*9	Frameshift	ComHet	3/250268	CRD	Shamieh SE, et al, 2015
130	4	c.4743dup	p.Cys1582Metfs*9	Frameshift	ComHet	/	MD	Wang LK, et al, 2018
131	4	c.4788del	p.Asp1597Thrfs*29	Frameshift	Hom	/	RP	Huckfeldt RM, et al, 2020
132	4	c.4804C>T	p.Gln1602*	Nonsense	ComHet	3/251080	RP	Corton M, et al, 2013/ Avila-Fernandez A, et al, 2012/ Ezquerra-Inchausti M, et al, 2018
133	4	c.4905_4906del	p.Tyr1636Argfs*2	Frameshift	ComHet	/	RP	Dan HD, et al, 2020
134	4	c.4941_4942insT	p.Pro1648Serfs*13	Frameshift	ComHet	/	RP	Chen LJ, et al, 2010
135	4	c.5017del	p.Tyr1673Metfs*37	Frameshift	Hom	2/251170	LCA	Huckfeldt RM, et al, 2020
136	4	c.5173C>T	p.Gln1725*	Nonsense	Hom	/	RP	Martin-Merida I, et al, 2019/ Corton M, et al, 2013
137	4	c.5248G>T	p.Glu1750*	Nonsense	ComHet	/	RP	Huckfeldt RM, et al, 2020
138	4	c.5252delA	p.Asn1751Ilefs*4	Nonsense	Hom	/	RP	Riazuddin SA, et al, 2005
139	4	c.5278_5287del	p.Asn1760Cysfs*46	Frameshift	Hom	/	RP	Eisenberger T, et al, 2013
140	4	c.5531dup	p.Glu1845Glyfs*13	Frameshift	ComHet	/	MD	Wang LK, et al, 2018
141	4	c.5727dup	p.Leu1910Thrfs*21	Frameshift	Hom	/	RP	Martin-Merida I, et al, 2019
142	4	c.5746C>T	p.Gln1916*	Nonsense	ComHet	/	MD	Verbakel SK, et al, 2019
143	4	c.5797C>T	p.Arg1933*	Nonsense	ComHet, Het	49/281934	RP, MD, CRD	Verbakel SK, et al, 2019/ Nikopoulos K, et al, 2019/ Li SJ, et al, 2018/ Baum L, et al, 2001/ Zhang XL, et al, 2002/ Kawamura M, et al, 2003
144	4	c.5815A>T	p.Lys1939*	Nonsense	ComHet	/	CRD	Liu XX, et al, 2015
145	4	c.5881C>T	p.Gln1961*	Nonsense	ComHet	1/246826	RP	Riera M, et al, 2019/ Bravo-Gil N, et al, 2017
146	4	c.5962dup	p.Ile1988Asnfs*3	Frameshift	ComHet	4/249648	RP	Méndez-Vidal C, et al, 2014
147	4	c.6181del	p.Ile2061Serfs*12	Frameshift	Hom, ComHet	8/282624	RP	Li SJ, et al, 2018/ Dan HD, et al, 2020/ Kurata K, et al, 2018
Hom: homozygous, Het: heterozygous, ComHet: compound heterozygous, RP: retinitis pigmentosa, CRD: cone-rod dystrophy, IRD: inherited retinal diseases, MD: macular degeneration, LCA: Leber congenital amaurosis.
