# Supplementary material for: Dominant RP in the Middle While Recessive in Both the N- and C-Terminals Due to RP1 Truncations: Confirmation, Refinement, and Questions
Source: Front Cell Dev Biol. 2021 Feb 19;9:634478. doi: 10.3389/fcell.2021.634478 (PMC7935555; doi:10.3389/fcell.2021.634478)
Supplement: Supplementary Table 5 — All missense RP1 variants in published literature. [file Table_5.XLSX]

## Sheet: Sheet1
Table S5-a. All missense RP1 variants in published literature
Exon	Nucleotide Change	Effect	Allele in	SIFT	PROVEAN	Polyphen-2	CADD	REVEL	HGMD	Diagnosis	Reference
	(NM_006269.1)		gnomAD
2	c.121T>C	p.Tyr41His	14/282874	D (0.003)	D (-3.70)	D (0.999)	27.6	0.919	DM?	arRP, arMD	Huckfeldt RM, et al, 2020/ Ellingford JM, et al, 2016
2	c.148G>C	p.Gly50Arg	6/282874	D (0)	D (-7.16)	D (0.99)	23.4	0.805	DM	adRP	O'Sullivan J, et al, 2012
2	c.227T>C	p.Leu76Pro	/	D (0.002)	D (-6.47)	P (0.499)	22	0.713	DM	arRP	Ezquerra-Inchausti M, et al, 2018
2	c.310T>C	p.Tyr104His	/	D (0)	D (-4.64)	D (1)	24.3	0.905	DM	arRP	Hariri AH, et al, 2018
2	c.491C>G	p.Pro164Arg	10/248874	D (0.011)	D (-6.85)	D (0.931)	21.9	0.347	/	arRP	Huckfeldt RM, et al, 2020
2	c.515T>G	p.Leu172Arg	24/248984	D (0)	D (-5.02)	D (0.990)	22.6	0.654	DM	arRP, arCRD	Neveling K, et al, 2012/ Huckfeldt RM, et al, 2020
2	c.539T>G	p.Phe180Cys	3/280414	D (0)	D (-4.6)	D (0.99)	25.8	0.929	DM?	arCRD, arMD	Ellingford JM, et al, 2016/ Verbakel SK, et al, 2019
2	c.569T>G	p.Val190Gly	1/249046	D (0.008)	D (-5.01)	P (0.541)	22.2	0.592	DM	arCRD	Verbakel SK, et al, 2019
2	c.578G>C	p.Arg193Pro	/	T (0.086)	N (-1.6)	P (0.521)	16.82	0.45	DM?	arRP	Jespersgaard C, et al, 2019
2	c.606C>A	p.Asp202Glu	/	D (0.028)	N (-2.18)	D (1.0)	13.85	0.552	DM	arRP, arMD, arCRD	Aldahmesh MA, et al, 2009/ Riera M, et al, 2019/ Huckfeldt RM, et al, 2020
2	c.607G>A	p.Gly203Arg	/	D (0)	D (-6.86)	D (0.996)	25.5	0.976	DM	arRP	Eisenberger T, et al, 2013/ Al-Bdour M, et al, 2020
2	c.607G>C	p.Gly203Arg	/	D (0)	D (-6.86)	D (0.996)	25.2	0.974	DM	arRP	Xu Y, et al, 2014
3	c.652G>A	p.Ala218Thr	83/282840	T (0.064)	N (-1.6)	P (0.780)	26.1	0.372	DM?	adRP	Berson EL, et al, 2001
3	c.679T>G	p.Phe227Val	/	D (0.003)	D (-6.93)	D (1.0)	27.2	0.937	DM	arRP	Beheshtian M, et al, 2015
4	c.830C>T	p.Ser277Phe	/	D (0)	D (-4.06)	D (0.879)	24.9	0.567	DM	arRP	Xu Y, et al, 2014
4	c.1118C>T	p.Thr373Ile	3434/282692	D (0.002)	N (-1.90)	B (0.008)	9.092	0.034	DM?	arRP; adRP	Khaliq S, et al, 2005/ Berson EL, et al, 2001
4	c.1482C>G	p.Asn494Lys	/	D (0.003)	N (-1.89)	B (0.097)	19.53	0.075	DM?	arRP	Huang LL, et al, 2017
4	c.1510T>C	p.Ser504Pro	13/282620	D (0.001)	N (-1.43)	D (0.962)	25.3	0.126	DM	arRP	Martin-Merida I, et al, 2019
4	c.1663C>G	p.Gln555Glu	/	D (0.001)	N (-1.45)	B (0.111)	18.1	0.102	DM	arRP	Birtel J, et al, 2018
4	c.2005G>A	p.Ala669Thr	38/281320	T (0.095)	N (-1.06)	B (0.003)	1.173	0.246	DM	adRP	Khaliq S, et al, 2005/ Haer-Wigman L, et al, 2017
4	c.2116G>C	p.Gly706Arg	89/282438	T (0.209)	N (-2.42)	B (0.012)	8.869	0.012	DM	adRP	Wang PF, et al, 2019
4	c.2615G>A	p.Arg872His	76578/281156	D (0.031)	N (-0.44)	B (0.042)	20.6	0.079	R	adRP	Neveling K, et al, 2013
4	c.2951A>G	p.Asp984Gly	26/282496	T (0.09)	N (-1.11)	B (0.004)	10.58	0.18	DM	adRP	Chiang SW, et al, 2006
4	c.2953A>T	p.Asn985Tyr	96519/282340	D (0)	D (-3.43)	P (0.819)	18.2	0.075	DP	arIRD	Zanolli M, et al, 2020
4	c.2954A>T	p.Asn985Tyr	/	D (0)	D (-3.59)	D (0.819)	19.68	0.123	/	adRP	Sheng XL, et al, 2008
4	c.3101A>T	p.His1034Leu	46/282676	T (0.221)	D (-2.75)	B (0)	0.002	0.027	DM?	arRP	Jespersgaard C, et al, 2019
4	c.3589A>G	p.Ser1197Gly	66/282488	D (0.004)	N (-1.23)	B (0.122)	17.24	0.08	DM?	arLCA	Eisenberger T, et al, 2013
4	c.4327C>T	p.Arg1443Trp	15/282270	D (0)	D (-3.52)	D (0.798)	24.6	0.169	DM	adRP	Ma L, et al, 2013
4	c.4328G>A	p.Arg1443Gln	2/250854	D (0.003)	N (-0.84)	B (0.183)	22.6	0.623	DM	adRP	Fernandez-San Jose P, et al, 2015/ Martin-Merida I, et al, 2018
4	c.4642A>T	p.Ser1548Cys	7/282114	D (0.003)	N (-1.53)	B (0.174)	10.18	0.155	DM?	adRP	Jespersgaard C, et al, 2019
4	c.4780T>C	p.Tyr1594His	2/282650	D (0)	N (-1.52)	D (0.870)	18.89	0.194	DM	adRP	Bravo-Gil N, et al, 2017
4	c.4876G>A	p.Gly1626Arg	1/251086	D (0)	D (-3.77)	D (0.999)	27.1	0.413	DM	adRP	Oishi M, et al, 2014
4	c.5311T>C	p.Ser1771Pro	/	D (0)	D (-2.73)	D (0.999)	26	0.358	DM?	adRP	Huang LL, et al, 2017
4	c.5446T>C	p.Cys1816Arg	/	D (0.001)	D (-4.91)	D (0.97)	25.3	0.432	DM	adIRD	Khan KN, et al, 2017
4	c.5673G>T	p.Leu1891Phe	61/281470	D (0.004)	N (-1.02)	D (0.700)	22.5	0.635	DM	arRP	Zhao L, et al, 2015
4	c.5764A>G	p.Thr1922Ala	/	D (0.001)	N (-1.72)	B (0.044)	22.4	0.068	DM?	adRP	Huang LL, et al, 2017
4	c.5805T>G	p.Phe1935Leu	46/281980	D (0.001)	D (-2.62)	P (0.837)	27	0.304	DM?	arRP	Jespersgaard C, et al, 2019
4	c.6353G>A	p.Ser2118Asn	6/249346	D (0.017)	N (-0.76)	B (0.018)	12.65	0.562	DM	arRP	Wang J, et al, 2014/ Huang H, et al, 2018
D: damaging, T: tolerated, P: possibly damaging, B: benign, N: neutral, RP: retinitis pigmentosa, CRD: cone-rod dystrophy, IRD: inherited retinal diseases, MD: macular degeneration, LCA: Leber congenital amaurosis.
Table S5-b. Missense RP1 variants with recessive or dominant retinal degeneration in published literature
Exon	Nucleotide Change	Effect	Allele in	SIFT	PROVEAN	Polyphen-2	CADD	REVEL	HGMD	Diagnosis	Reference
	(NM_006269.1)		gnomAD
Autosomal recessive
2	c.121T>C	p.Tyr41His	14/282874	D (0.003)	D (-3.70)	D (0.999)	27.6	0.919	DM?	arRP, arMD	Huckfeldt RM, et al, 2020/ Ellingford JM, et al, 2016
2	c.227T>C	p.Leu76Pro	/	D (0.002)	D (-6.47)	P (0.499)	22	0.713	DM	arRP	Ezquerra-Inchausti M, et al, 2018
2	c.310T>C	p.Tyr104His	/	D (0)	D (-4.64)	D (1)	24.3	0.905	DM	arRP	Hariri AH, et al, 2018
2	c.491C>G	p.Pro164Arg	10/248874	D (0.011)	D (-6.85)	D (0.931)	21.9	0.347	/	arRP	Huckfeldt RM, et al, 2020
2	c.515T>G	p.Leu172Arg	24/248984	D (0)	D (-5.02)	D (0.990)	22.6	0.654	DM	arRP, arCRD	Neveling K, et al, 2012/ Huckfeldt RM, et al, 2020
2	c.539T>G	p.Phe180Cys	3/280414	D (0)	D (-4.6)	D (0.99)	25.8	0.929	DM?	arCRD, arMD	Ellingford JM, et al, 2016/ Verbakel SK, et al, 2019
2	c.569T>G	p.Val190Gly	1/249046	D (0.008)	D (-5.01)	P (0.541)	22.2	0.592	DM	arCRD	Verbakel SK, et al, 2019
2	c.578G>C	p.Arg193Pro	/	T (0.086)	N (-1.6)	P (0.521)	16.82	0.45	DM?	arRP	Jespersgaard C, et al, 2019
2	c.606C>A	p.Asp202Glu	/	D (0.028)	N (-2.18)	D (1.0)	13.85	0.552	DM	arRP, arMD, arCRD	Aldahmesh MA, et al, 2009/ Riera M, et al, 2019/ Huckfeldt RM, et al, 2020
2	c.607G>A	p.Gly203Arg	/	D (0)	D (-6.86)	D (0.996)	25.5	0.976	DM	arRP	Eisenberger T, et al, 2013/ Al-Bdour M, et al, 2020
2	c.607G>C	p.Gly203Arg	/	D (0)	D (-6.86)	D (0.996)	25.2	0.974	DM	arRP	Xu Y, et al, 2014
3	c.679T>G	p.Phe227Val	/	D (0.003)	D (-6.93)	D (1.0)	27.2	0.937	DM	arRP	Beheshtian M, et al, 2015
4	c.830C>T	p.Ser277Phe	/	D (0)	D (-4.06)	D (0.879)	24.9	0.567	DM	arRP	Xu Y, et al, 2014
4	c.1118C>T	p.Thr373Ile	3434/282692	D (0.002)	N (-1.90)	B (0.008)	9.092	0.034	DM?	arRP	Khaliq S, et al, 2005
4	c.1482C>G	p.Asn494Lys	/	D (0.003)	N (-1.89)	B (0.097)	19.53	0.075	DM?	arRP	Huang LL, et al, 2017
4	c.1510T>C	p.Ser504Pro	13/282620	D (0.001)	N (-1.43)	D (0.962)	25.3	0.126	DM	arRP	Martin-Merida I, et al, 2019
4	c.1663C>G	p.Gln555Glu	/	D (0.001)	N (-1.45)	B (0.111)	18.1	0.102	DM	arRP	Birtel J, et al, 2018
4	c.2953A>T	p.Asn985Tyr	96519/282340	D (0)	D (-3.43)	P (0.819)	18.2	0.075	DP	arIRD	Zanolli M, et al, 2020
4	c.3101A>T	p.His1034Leu	46/282676	T (0.221)	D (-2.75)	B (0)	0.002	0.027	DM?	arRP	Jespersgaard C, et al, 2019
4	c.3589A>G	p.Ser1197Gly	66/282488	D (0.004)	N (-1.23)	B (0.122)	17.24	0.08	DM?	arLCA	Eisenberger T, et al, 2013
4	c.5673G>T	p.Leu1891Phe	61/281470	D (0.004)	N (-1.02)	D (0.700)	22.5	0.635	DM	arRP	Zhao L, et al, 2015
4	c.5805T>G	p.Phe1935Leu	46/281980	D (0.001)	D (-2.62)	P (0.837)	27	0.304	DM?	arRP	Jespersgaard C, et al, 2019
4	c.6353G>A	p.Ser2118Asn	6/249346	D (0.017)	N (-0.76)	B (0.018)	12.65	0.562	DM	arRP	Wang J, et al, 2014/ Huang H, et al, 2018
Autosomal dominant
2	c.148G>C	p.Gly50Arg	6/282874	D (0)	D (-7.16)	D (0.99)	23.4	0.805	DM	adRP	O'Sullivan J, et al, 2012
3	c.652G>A	p.Ala218Thr	83/282840	T (0.064)	N (-1.6)	P (0.780)	26.1	0.372	DM?	adRP	Berson EL, et al, 2001
4	c.1118C>T	p.Thr373Ile	3434/282692	D (0.002)	N (-1.90)	B (0.008)	9.092	0.034	DM?	adRP	Berson EL, et al, 2001
4	c.2005G>A	p.Ala669Thr	38/281320	T (0.095)	N (-1.06)	B (0.003)	1.173	0.246	DM	adRP	Khaliq S, et al, 2005/ Haer-Wigman L, et al, 2017
4	c.2116G>C	p.Gly706Arg	89/282438	T (0.209)	N (-2.42)	B (0.012)	8.869	0.012	DM	adRP	Wang PF, et al, 2019
4	c.2615G>A	p.Arg872His	76578/281156	D (0.031)	N (-0.44)	B (0.042)	20.6	0.079	R	adRP	Neveling K, et al, 2013
4	c.2951A>G	p.Asp984Gly	26/282496	T (0.09)	N (-1.11)	B (0.004)	10.58	0.18	DM	adRP	Chiang SW, et al, 2006
4	c.2954A>T	p.Asn985Tyr	/	D (0)	D (-3.59)	D (0.819)	19.68	0.123	/	adRP	Sheng XL, et al, 2008
4	c.4327C>T	p.Arg1443Trp	15/282270	D (0)	D (-3.52)	D (0.798)	24.6	0.169	DM	adRP	Ma L, et al, 2013
4	c.4328G>A	p.Arg1443Gln	2/250854	D (0.003)	N (-0.84)	B (0.183)	22.6	0.623	DM	adRP	Fernandez-San Jose P, et al, 2015/ Martin-Merida I, et al, 2018
4	c.4642A>T	p.Ser1548Cys	7/282114	D (0.003)	N (-1.53)	B (0.174)	10.18	0.155	DM?	adRP	Jespersgaard C, et al, 2019
4	c.4780T>C	p.Tyr1594His	2/282650	D (0)	N (-1.52)	D (0.870)	18.89	0.194	DM	adRP	Bravo-Gil N, et al, 2017
4	c.4876G>A	p.Gly1626Arg	1/251086	D (0)	D (-3.77)	D (0.999)	27.1	0.413	DM	adRP	Oishi M, et al, 2014
4	c.5311T>C	p.Ser1771Pro	/	D (0)	D (-2.73)	D (0.999)	26	0.358	DM?	adRP	Huang LL, et al, 2017
4	c.5446T>C	p.Cys1816Arg	/	D (0.001)	D (-4.91)	D (0.97)	25.3	0.432	DM	adIRD	Khan KN, et al, 2017
4	c.5764A>G	p.Thr1922Ala	/	D (0.001)	N (-1.72)	B (0.044)	22.4	0.068	DM?	adRP	Huang LL, et al, 2017
D: damaging, T: tolerated, P: possibly damaging, B: benign, N: neutral, RP: retinitis pigmentosa, CRD: cone-rod dystrophy, IRD: inherited retinal diseases, MD: macular degeneration, LCA: Leber congenital amaurosis.
