# Supplementary material for: Dominant RP in the Middle While Recessive in Both the N- and C-Terminals Due to RP1 Truncations: Confirmation, Refinement, and Questions
Source: Front Cell Dev Biol. 2021 Feb 19;9:634478. doi: 10.3389/fcell.2021.634478 (PMC7935555; doi:10.3389/fcell.2021.634478)
Supplement: Supplementary Table 6 — Truncation variants in RP1 reported in patients with conflict pattern of inheritance. [file Table_6.xlsx]

## Sheet: Sheet1
Table S6. Truncation variants in RP1 reported in patients with conflict pattern of inheritance
Exon	Nucleotide Change	Effect	Change	Status	Allele in	Diagnosis	Segergation	Clinical	Reference
	(NM_006269.1)				gnomAD			Details
Retinopathy associated with biallelic RP1 variants in the region mostly for adRP
4	c.2025dup	p.Ser676Ilefs*22	Frameshift	ComHet	5/281484	CRD	1 af	1 af	Shamieh SE, et al, 2015
4	c.2041dup	p.Ile681Asnfs*17	Frameshift	ComHet	4/250762	RP	1 af & 2 unaf	1 af	Verbakel SK, et al, 2019
4	c.2042delinsAA	p.Ile681Lysfs*17	Frameshift	Hom	/	RP	1 af	/	Martin-Merida I, et al, 2019
4	c.2377del	p.Arg793Glufs*55	Frameshift	ComHet, Hom	/	CRD, RP	2 af	1 af	Shamieh SE, et al, 2015/ Li SJ, et al, 2018
4	c.2391_2392del	p.Asp799*	Nonsense	Hom	/	CRD	1 af & 1 unaf	1 af	Shamieh SE, et al, 2015
4	c.2502T>A	p.Tyr834*	Nonsense	ComHet	/	RP	1 af & 2 unaf	1 af	Li SJ, et al, 2018
4	c.2194C>T	p.Gln732*	Nonsense	ComHet, ①	/	RP	1 af	1 af	Huang LL,et al, 2017/ Sullivan LS, et al, 2013
Retinopathy associated with heterozygous RP1 variants in the regions mostly for arRP
4	c.1455T>G	p.Tyr485*	Nonsense	Het	/	RP	2 af & 3 unaf	1 af	Yoon CK, et al, 2015
4	c.1498_1499insGT	p.Met500Serfs*33	Frameshift	Het	/	RP	1 af	/	Payne A, et al, 2000
4	c.4090A>T	p.Arg1364*	Nonsense	Het	/	RP	1 af	/	Carrigan M, et al, 2016
4	c.1598_1601del	p.Arg533Lysfs*12	Frameshift	Het, ②	1/250640	CRD	2 af	1 af	Ellingford JM, et al, 2016/ Huckfeldt RM, et al, 2020
4	c.3157del	p.Tyr1053Thrfs*4	Frameshift	Het, ②③	2/251118	RP	5 af & 4 unaf	2 af & 1 unaf	Jacobson SG, et al, 2000/ Van Cauwenbergh C, et al, 2017/ Huckfeldt RM, et al, 2020/ Eisenberger T, et al, 2013/ Martin-Merida I, et al, 2019
4	c.5797C>T	p.Arg1933*	Nonsense	Het, ②	49/281934	RP, MD, CRD	Not cosegregate	11 af & 4 unaf	Baum L, et al, 2001/ Zhang XL, et al, 2002/ Kawamura M, et al, 2004/ Verbakel SK, et al, 2019/ Li SJ, et al, 2018/ Nikopoulos, et al, 2019
AD: autosomal dominant, AR: autosomal recessive, Hom: homozygous, Het: heterozygous, ComHet: compound heterozygous, RP: retinitis pigmentosa,
CRD: cone-rod dystrophy, MD: macular degeneration, /: not avaiable, af: affected members, unaf: unaffected members.
① Also reported to cause adRP in heterozygous status; ② Also reported to cause arRP in compoumd heterozygous status; ③ Also reported to cause arRP in homozygous status.
